# Supplementary material for: Genetic Spectrum of EYS-associated Retinal Disease in a Large Japanese Cohort: Identification of Disease-associated Variants with Relatively High Allele Frequency
Source: Sci Rep. 2020 Mar 26;10:5497. doi: 10.1038/s41598-020-62119-3 (PMC7099090; doi:10.1038/s41598-020-62119-3)
Supplement: Supplementary file 2 — Supplementary Table S1. [file 41598_2020_62119_MOESM2_ESM.xlsx]

## Sheet: Sheet1
Supplementary Table S1. Phenotype and genotype features of 66 Japanese patients with pathogenic/disease-associated EYS variants
Subjects with in trans pathogenic/disease-associated EYS variants
Family No.	Patient No.	Patient ID	Inheritance	Phenotype	EYS variants				Other phenotype and candidate gene
					DNA change	Protein change	Status	Classification
1 (KDU-01)	1	1-II:2	AR	RP	c.2528G>A	p.(Gly843Glu)	Homo	LP
2 (MEU-01)	2	2-III:2	AR (RP)/XL (iCSNB)	RP	c.2528G>A	p.(Gly843Glu)	Homo	LP	iCSNB-CACNA1F: c.2904_2907delCATC, p.(Ile969Thrfs*24)
3 (KDU-02)	3	3-II:2	AR (RP)/AD (MD)	RP with MD	c.2528G>A	p.(Gly843Glu)	Homo	LP	MD-TOPORS:c.2369A>G, p.(Glu790Gly); RIMS1:c.3139delA, p.(Thr1047Hisfs*31)
4 (KDU-03)	4	4-III:3	AR	RP	c.2528G>A	p.(Gly843Glu)	Homo	LP	DRAM2:c.8_10del, p.(Trp3del) (homo)
5 (MEU-02)	5	5-II:2	AD	RP	c.2528G>A(;)8805C>A	p.(Gly843Glu)(;)(Tyr2935*)	Homo(;)het	LP(;)P
6 (JU-01)	6	6-II:2	Spo	RP	c.[2528G>A];[4957dupA]	p.[(Gly843Glu)];[(Ser1653Lysfs*2)]	Comp het	LP;P
7 (KDU-04)	7	7-II:1	AR	RP	c.[2528G>A];[5644+5G>A]	p.[(Gly843Glu)];-	Comp het	LP;LP
7 (KDU-04)	8	7-II:2	AR	RP	c.[2528G>A];[5644+5G>A]	p.[(Gly843Glu)];-	Comp het	LP;LP
7 (KDU-04)	9	7-II:3	AR	RP	c.[2528G>A];[5644+5G>A]	p.[(Gly843Glu)];-	Comp het	LP;LP
8 (KDU-05)	10	8-III:1	AD	RP	c.[2528G>A];[6557G>A]	p.[(Gly843Glu)];[(Gly2186Glu)]	Comp het	LP;LP
9 (KDU-06)	11	9-V:1	AR	RP	c.[2528G>A];[6557G>A]	p.[(Gly843Glu)];[(Gly2186Glu)]	Comp het	LP;LP
9 (KDU-06)	12	9-V:2	AR	RP	c.[2528G>A];[6557G>A]	p.[(Gly843Glu)];[(Gly2186Glu)]	Comp het	LP;LP
10 (KDU-07)	13	10-III:1	Spo	EORP/	c.[2528G>A];[3809T>G]	p.[(Gly843Glu)];[(Val1270Gly)]	Comp het	LP;US
11 (MEU-03)	14	11-II:1	AR	CORD	c.[2528G>A;c.7394C>G†]	p.[(Gly843Glu);(Thr2465Ser†)]	Homo	[LP;US]
12 (KDU-08)	15	12-III:2	AR	RP	c.[2528G>A;632G>A;7394C>G];[4957dupA]	p.[(Gly843Glu);(Cys211Tyr);(Thr2465Ser)];[(Ser1653Lysfs*2)]	Comp het	[LP;LP;US];P
12 (KDU-08)	16	12-III:1	AR	RP	c.[2528G>A;632G>A;7394C>G];[4957dupA]	p.[(Gly843Glu);(Cys211Tyr);(Thr2465Ser)];[(Ser1653Lysfs*2)]	Comp het	[LP;LP;US];P
13 (JU-02)	17	13-II:2	Spo	RP	c.7394C>G	p.(Thr2465Ser)	Homo	US
14 (NU-01)	18	14-II:2	Spo	RP	c.7394C>G	p.(Thr2465Ser)	Homo	US
15 (KDU-09)	19	15-II:1	Spo	EORP/	c.[7394C>G];[4957dupA]	p.[(Thr2465Ser)];[(Ser1653Lysfs*2)]	Comp het	US;P
16 (JU-03)	20	16-II:1	AD	RP	c.4957dupA	p.(Ser1653Lysfs*2)	Homo	P
17 (JU-04)	21	17-II:2	Spo	RP	c.4957dupA	p.(Ser1653Lysfs*2)	Homo	P
18 (KDU-10)	22	18-IV:3	AR	RP	c.4957dupA	p.(Ser1653Lysfs*2)	Homo	P
19 (NU-02)	23	19-II:2	Spo	RP	c.4957dupA	p.(Ser1653Lysfs*2)	Homo	P
20 (NU-03)	24	20-III:1	AR	RP	c.4957dupA	p.(Ser1653Lysfs*2)	Homo	P
21 (TMC-01)	25	21-II:1	Spo	RP	c.4957dupA	p.(Ser1653Lysfs*2)	Homo	P
22 (TMC-02)	26	22-II:2	Spo	RP	c.4957dupA	p.(Ser1653Lysfs*2)	Homo	P
23 (JU-05)	27	23-II:1	Spo	CORD	c.[4957dupA];[8805C>A]	p.[(Ser1653Lysfs*2)];[(Tyr2935*)]	Comp het	P;P
24 (TMC-03)	28	24-II:1	Spo	RP	c.[4957dupA];[8805C>A]	p.[(Ser1653Lysfs*2)];[(Tyr2935*)]	Comp het	P;P
25 (KDU-11)	29	25-III:6	AR	RP	c.8805C>A	p.(Tyr2935*)	Homo	P
26 (MEU-04)	30	26-II:2	Spo	RP	c.8805C>A	p.(Tyr2935*)	Homo	P
27 (NU-04)	31	27-II:1	AR	RP	c.[8805C>A];[6557G>A]	p.[(Tyr2935*)];[(Gly2186Glu)]	Comp het	P;LP
27 (NU-04)	32	27-II:3	AR	RP	c.[8805C>A];[6557G>A]	p.[(Tyr2935*)];[(Gly2186Glu)]	Comp het	P;LP
28 (TMC-04)	33	28-II:6	AR (RP)/	RP	c.[8805C>A];[5027C>G]	p.[(Tyr2935*)];[(Ser1676*)]	Comp het	P;P	OMD-RP1L1:c.3596C>G, p.(Ser1199Cys)
29 (NU-05)	34	29-II:2	AR	RP	c.6563T>C	p.(Ile2188Thr)	Homo	US
30 (JU-06)	35	30-II:3	AR	RP	c.[6714del];[7002C>A]	p.[(Ile2239Serfs*17)];[(Cys2334*)]	Comp het	P;P
Continued: Subjects with multiple pathogenic/disease-associated EYS variants, uncertain in trans/in cis
Family No.	Patient No.	Patient ID	Inheritance	Phenotype	EYS variants				Other phenotype and candidate gene
					DNA change	Protein change	Status	Classification
31 (JU-07)	36	31-II:2	Spo	RP	c.2528G>A(;)4957dupA	p.(Gly843Glu)(;)(Ser1653Lysfs*2)	Het(;)het	LP(;)P
32 (NU-06)	37	32-II:4	AR	RP	c.2528G>A(;)4957dupA	p.(Gly843Glu)(;)(Ser1653Lysfs*2)	Het(;)het	LP(;)P
33 (TMC-05)	38	33-II:1	Spo	RP	c.2528G>A(;)4957dupA	p.(Gly843Glu)(;)(Ser1653Lysfs*2)	Het(;)het	LP(;)P
34 (NU-07)	39	34-II:2	AR	RP	c.2528G>A(;)4957dupA(;)137C>T	p.(Gly843Glu)(;)(Ser1653Lysfs*2)(;)(Thr46Ile)	Het(;)het(;)het	LP(;)P(;)US
35 (MEU-05)	40	35-II:2	Spo	RP	c.2528G>A(;)8805C>A	p.(Gly843Glu)(;)(Tyr2935*)	Het(;)het	LP(;)P
36 (NU-08)	41	36-II:5	AR	RP	c.2528G>A(;)8805C>A	p.(Gly843Glu)(;)(Tyr2935*)	Het(;)het	LP(;)P
37 (TMC-06)	42	37-II:1	Spo	CORD	c.2528G>A(;)6557G>A	p.(Gly843Glu)(;)(Gly2186Glu)	Het(;)het	LP(;)LP
38 (JU-08)	43	38-II:2	AR	RP	c.2528G>A(;)6563T>C	p.(Gly843Glu)(;)(Ile2188Thr)	Het(;)het	LP(;)US
39 (MZU-01)	44	39-III:2	Spo	RP	c.2528G>A(;)6563T>C	p.(Gly843Glu)(;)(Ile2188Thr)	Het(;)het	LP(;)US
40 (NU-09)	45	40-II:1	Spo	RP	c.2528G>A(;)6563T>C	p.(Gly843Glu)(;)(Ile2188Thr)	Het(;)het	LP(;)US
41 (NU-10)	46	41-II:2	AR	RP	c.2528G>A(;)7665_7666del	p.(Gly843Glu)(;)(Tyr2555*)	Het(;)het	LP(;)P
42 (NU-11)	47	42-II:2	Spo	RP	c.2528G>A(;)632G>A(;)1485_1493delinsCGAAAAG	p.(Gly843Glu)(;)(Cys211Tyr)(;)(Val495Glufs*13)	Het(;)het(;)het	LP(;)LP(;)P
43 (NU-12)	48	43-II:1	AR	RP	c.2528G>A(;)7394C>G	p.(Gly843Glu)(;)(Thr2465Ser)	Het(;)het	LP(;)US
44 (TU-01)	49	44-II:2	Spo	CORD	c.2528G>A(;)7394C>G(;)9186_9187del	p.(Gly843Glu)(;)(Thr2465Ser)(;)(Asn3062Lysfs*9)	Het(;)het(;)het	LP(;)US(;)P
45 (KDU-12)	50	45-II:6	Spo	CORD	c.7394C>G(;)8805C>A	p.(Thr2465Ser)(;)(Tyr2935*)	Het(;)het	US(;)P
46 (NU-13)	51	46-III:3	Spo	CORD	c.7394C>G(;)8805C>A	p.(Thr2465Ser)(;)(Tyr2935*)	Het(;)het	US(;)P
47 (KDU-13)	52	47-III:4	Spo	RP	c.7394C>G(;)8608A>T	p.(Thr2465Ser)(;)(Asn2870Tyr)	Het(;)het	US(;)US
48 (NU-14)	53	48-II:2	Spo	RP	c.7394C>G(;)6557G>A	p.(Thr2465Ser)(;)(Gly2186Glu)	Het(;)het	US(;)LP
49 (NU-15)	54	49-II:1	Spo	RP	c.7394C>G(;)1211dupA	p.(Thr2465Ser)(;)(Asn404Lysfs*3)	Het(;)het	US(;)P
50 (TMC-07)	55	50-III:1	Spo	RP	c.4957dupA(;)6557G>A	p.(Ser1653Lysfs*2)(;)(Gly2186Glu)	Het(;)het	P(;)LP
51 (NU-16)	56	51-II:1	Spo	RP	c.4957dupA(;)6563T>C	p.(Ser1653Lysfs*2)(;)(p.Ile2188Thr)	Het(;)het	P(;)US
52 (NU-17)	57	52-II:1	Spo	RP	c.4957dupA(;)7665_7666del	p.(Ser1653Lysfs*2)(;)(Tyr2555*)	Het(;)het	P(;)P
53 (JU-09)	58	53-II:2	AR	RP	c.4957dupA(;)141A>T	p.(Ser1653Lysfs*2)(;)(Glu47Asp)	Het(;)het	P(;)US
54 (JU-10)	59	54-II:3	Spo	RP	c.4957dupA(;)4022del	p.(Ser1653Lysfs*2)(;)(Ser1341Phefs*11)	Het(;)het	P(;)P
55 (NU-18)	60	55-II:2	Spo	RP	c.4957dupA(;)8805C>A	p.(Ser1653Lysfs*2)(;)(Tyr2935*)	Het(;)het	P(;)P
56 (MZU-02)	61	56-III:7	AR	RP	c.8805C>A(;)6557G>A	p.(Tyr2935*)(;)(Gly2186Glu)	Het(;)het	P(;)LP
57 (NU-19)	62	57-II:3	Spo	RP	c.8805C>A(;)8278C>T	p.(Tyr2935*)(;)(Arg2760Cys)	Het(;)het	P(;)US
58 (TMC-08)	63	58-III:1	Spo	CORD	c.8805C>A(;)1211dupA	p.(Tyr2935*)(;)(Asn404Lysfs*3)	Het(;)het	P(;)P
59 (TU-02)	64	59-III:2	AR	RP	c.1211dupA(;)8516dupA	p.(Asn404Lysfs*3)(;)(Asn2839Lysfs*2)	Het(;)het	P(;)P
60 (JU-11)	65	60-II:1	Spo	RP	c.2000G>A(;)7609G>A	p.(Arg667His)(;)(Ala2537Thr)	Het(;)het	US(;)US
61 (TU-03)	66	61-III:1	Spo	RP	c.7919G>A(;)7392dupT	p.(Trp2640*)(;)(Thr2465Tyrfs*12)	Het(;)het	P(;)P
AD=autosomal dominant; AR=autosomal recessive; Comp=compound; CORD=cone rod dystrophy; Comp=compound; EORP=early onset retinitis pigmentosa; Het=heterozygous; Homo=homozygous; iCSNB=incomplete congenital night blindness; LCA=Leber congenital amaurosis; LP=likely pathogenic; MD=macular degeneration; OMD=occult macular dystrophy; P=pathogenic; RP=retinitis pigmentosa; Spo=sporadic; US=uncertain sig…
Reference (GRCh37.p13.): EYS:NM_001142800.1, ENST00000503581.1; CACNA1F: NM_001256789.3, ENST00000376265.2; RIMS1: NM_014989.5, ENST00000521978.1; TOPORS: NM_005802.5, ENST00000360538.2; DRAM2: NM_178454.5, ENST00000286692.4; RP1L1: NM_178857.5, ENST00000382483.3.
Italic: novel variant
Sequence variant nomenclature was performed according to the guidelines of the Human Genome Variation Society (HGVS version 2.0; http://varnomen.hgvs.org/).
