# Supplementary material for: Genetic Spectrum of EYS-associated Retinal Disease in a Large Japanese Cohort: Identification of Disease-associated Variants with Relatively High Allele Frequency
Source: Sci Rep. 2020 Mar 26;10:5497. doi: 10.1038/s41598-020-62119-3 (PMC7099090; doi:10.1038/s41598-020-62119-3)
Supplement: Supplementary file 3 — Supplementary Table S2. [file 41598_2020_62119_MOESM3_ESM.xlsx]

## Sheet: Supp T1 Pheno summary
Supplementary Table S2. Detailed clinical features of 66 Japanese patients with pathogenic/disease-associated EYS variants
Subjects with in trans pathogenic/disease-associated EYS variants
Family No.	Patient No.	Patient ID.	Inheritance	Sex	Age	Onset	Consanguineous marriage	Chief complaint	VA (LogMAR)		Fundus	FAF	OCT	Diagnosis
									RE	LE
1 (KDU-01)	1	1-II:2	AR	F	63	NA	Yes	NA	NA	NA	Narrowed retinal vessels, periphery pigmentation and atrophy	NA	NA	RP
2 (MEU-01)	2	2-III:2	AR (RP)/XL (iCSNB)	F	43	30	No	Night blindness	0.05	0	Mild periphery pigmentation and atrophy	Patchy hypo AF around the vascular arcade with hyper AF edge	Periphery EZ and IZ loss	RP
3 (KDU-02)	3	3-II:2	AR (RP)/AD (MD)	F	58	NA	No	Reduced VA	-0.08	-0.08	Narrowed retinal vessels, periphery pigmentation and atrophy, central yellowish changes	NA	NA	RP with MD
4 (KDU-03)	4	4-III:3	AR	F	76	NA	Yes	Night blindness	NA	NA	Narrowed retinal vessels, periphery pigmentation and atrophy	NA	NA	RP
5 (MEU-02)	5	5-II:2	AD	F	24	22	No	Night blindness	-0.08	-0.08	Mild periphery pigmentation and atrophy	Patchy hypo AF with hyper AF ring outside the vascular arcade	Periphery IZ loss	RP
6 (JU-01)	6	6-II:2	Spo	F	NA	NA	No	Others	NA	NA	NA	NA	NA	RP
7 (KDU-04)	7	7-II:1	AR	F	45	NA	No	Night blindness	NA	NA	Narrowed retinal vessels, periphery pigmentation and atrophy	NA	NA	RP
7 (KDU-04)	8	7-II:2	AR	F	42	NA	No	Night blindness	NA	NA	NA	NA	NA	RP
7 (KDU-04)	9	7-II:3	AR	F	39	NA	No	Night blindness	NA	NA	NA	NA	NA	RP
8 (KDU-05)	10	8-III:1	AD	F	32	NA	No	NA	NA	NA	Narrowed retinal vessels, periphery pigmentation and atrophy	NA	NA	RP
9 (KDU-06)	11	9-V:1	AR	M	33	NA	Yes	NA	NA	NA	Narrowed retinal vessels, periphery pigmentation and atrophy	NA	NA	RP
9 (KDU-06)	12	9-V:2	AR	M	30	NA	Yes	NA	NA	NA	Narrowed retinal vessels, periphery atrophy	NA	NA	RP
10 (KDU-07)	13	10-III:1	Spo	M	11	1	No	Poor VA	NA	NA	Periphery atrophy	NA	NA	EORP/LCA
11 (MEU-03)	14	11-II:1	AR	F	50	40	Yes	Reduced VA	1.7	1.7	Central RPE changes and atrophy	Central patchy hypo AF within the vascular arcade with hyper AF edge	Gross EZ and IZ loss, RPE atrophy	CORD
12 (KDU-08)	15	12-III:2	AR	F	NA	18	No	Night blindness	NA	NA	Narrowed retinal vessels, periphery atrophy	NA	NA	RP
12 (KDU-08)	16	12-III:1	AR	M	NA	NA	No	NA	NA	NA	Narrowed retinal vessels, periphery atrophy	NA	NA	RP
13 (JU-02)	17	13-II:2	Spo	F	32	NA	No	Others	NA	NA	Periphery atrophy	NA	NA	RP
14 (NU-01)	18	14-II:2	Spo	F	61	NA	No	Poor visual acuity	0.4	0.4	Narrowed retinal vessels, periphery atrophy	NA	Gross EZ and IZ loss, RPE atrophy, vitreous retraction	RP
15 (KDU-09)	19	15-II:1	Spo	M	17	NA	No	NA	NA	NA	Narrowed retinal vessels, periphery pigmentation and atrophy	Patchy hypo AF outside the vascular arcade with central hyper AF ring	Periphery EZ and IZ loss	EORP/LCA
16 (JU-03)	20	16-II:1	AD	M	52	10	No	Night blindness	0.3	0.3	Narrowed retinal vessels, periphery pigmentation and atrophy	NA	Gross EZ and IZ loss, RPE atrophy	RP
17 (JU-04)	21	17-II:2	Spo	F	23	15	No	Night blindness	-0.08	-0.08	Narrowed retinal vessels, periphery atrophy	Patchy loss of AF outside the vascular arcade	Periphery EZ and IZ loss	RP
18 (KDU-10)	22	18-IV:3	AR	F	40	NA	Yes	NA	-0.18	-0.18	Narrowed retinal vessels, periphery atrophy	NA	Periphery EZ and IZ loss	RP
19 (NU-02)	23	19-II:2	Spo	F	27	NA	No	Night blindness	0	0	Narrowed retinal vessels, periphery pigmentation and atrophy	NA	Periphery EZ and IZ loss	RP
20 (NU-03)	24	20-III:1	AR	F	42	NA	Yes	Night blindness	0.52	0.3	Narrowed retinal vessels, periphery pigmentation and atrophy	NA	Periphery EZ and IZ loss	RP
21 (TMC-01)	25	21-II:1	Spo	F	54	NA	No	Reduced visual acuity	LP	HM	Narrowed retinal vessels, periphery pigmentation and atrophy	NA	Gross EZ and IZ loss, RPE atrophy	RP
22 (TMC-02)	26	22-II:2	Spo	M	17	11	No	Night blindness	-0.08	-0.08	Narrowed retinal vessels, periphery pigmentation and atrophy	Patchy hypo AF outside the vascular arcade with central hyper AF ring	Periphery EZ and IZ loss	RP
23 (JU-05)	27	23-II:1	Spo	M	39	29	No	Reduced visual acuity	0.05	0.22	Central RPE changes and atrophy	Central loss of AF within the vascular arcade with hyper AF ring	Gross EZ and IZ loss, RPE atrophy	CORD
24 (TMC-03)	28	24-II:1	Spo	M	25	11	No	Night blindness	0.1	0.1	Narrowed retinal vessels, periphery atrophy	Patchy loss of AF outside the vascular arcade	Periphery EZ and IZ loss	RP
25 (KDU-11)	29	25-III:6	AR	F	66	NA	Yes	Night blindness	NA	NA	Narrowed retinal vessels, periphery pigmentation and atrophy	NA	NA	RP
26 (MEU-04)	30	26-II:2	Spo	M	30	20	No	Night blindness	0.05	0.05	Narrowed retinal vessels, periphery pigmentation and atrophy	Patchy loss of AF outside the vascular arcade and around macula	Gross EZ and IZ loss, RPE atrophy	RP
27 (NU-04)	31	27-II:1	AR	M	47	NA	No	Poor visual acuity	1.52	1.3	Narrowed retinal vessels, periphery pigmentation and atrophy	NA	Gross EZ and IZ loss, RPE atrophy	RP
27 (NU-04)	32	27-II:3	AR	F	42	1	No	Poor visual acuity	0.7	0.22	NA	NA	NA	RP
28 (TMC-04)	33	28-II:6	AR (RP)/AD (OMD)	F	66	30	No	Peripheral visual field loss	0.15	0.52	Narrowed retinal vessels, periphery pigmentation and atrophy	Patchy loss of AF outside the vascular arcade	NA	RP
29 (NU-05)	34	29-II:2	AR	F	60	NA	Yes	Poor visual acuity	0.7	0.4	Narrowed retinal vessels, periphery pigmentation and atrophy	NA	Gross EZ and IZ loss, RPE atrophy	RP
30 (JU-06)	35	30-II:3	AR	F	40	19	Yes	Night blindness	0.1	0.05	Narrowed retinal vessels, central and periphery atrophy, periphery pigmentation	Gross patchy loss of AF	Gross EZ and IZ loss, RPE atrophy	RP
Continued: Subjects with multiple pathogenic/disease-associated EYS variants, uncertain in trans/in cis
Family No.	Patient No.	Patient ID.	Inheritance	Sex	Age	Onset	Family history	Chief complaint	VA (LogMAR)		Fundus	FAF	OCT	Phenotype
									RE	LE
31 (JU-07)	36	31-II:2	Spo	M	66	NA	No	Others	NA	NA	Narrowed retinal vessels, pericentral and periphery atrophy, periphery pigmentation	NA	Periphery EZ and IZ loss	RP
32 (NU-06)	37	32-II:4	AR	F	64	NA	No	Night blindness	1.8	1	Narrowed retinal vessels, central and periphery atrophy, periphery pigmentation	NA	Gross EZ and IZ loss, RPE atrophy	RP
33 (TMC-05)	38	33-II:1	Spo	M	65	NA	No	Peripheral visual field loss	0.05	0	Narrowed retinal vessels, periphery pigmentation and atrophy	Loss of AF outside the vascular arcade	Gross EZ and IZ loss, RPE atrophy	RP
34 (NU-07)	39	34-II:2	AR	M	43	NA	No	Night blindness	0	1.7	Central RPE changes and atrophy	NA	Gross EZ and IZ loss, RPE atrophy	RP
35 (MEU-05)	40	35-II:2	Spo	M	65	65	No	Peripheral visual field loss	-0.08	-0.08	Narrowed retinal vessels, periphery pigmentation and atrophy	Loss of AF outside the vascular arcade with hyper AF ring	Periphery EZ and IZ loss	RP
36 (NU-08)	41	36-II:5	AR	M	40	NA	No	Poor visual acuity	0.1	0.1	Narrowed retinal vessels, periphery atrophy	NA	Periphery EZ and IZ loss, RPE atrophy	RP
37 (TMC-06)	42	37-II:1	Spo	M	43	43	No	No symptom	-0.08	-0.08	Pericentral atrophy	Paracentral loss of AF with hyper AF edge	Gross EZ and IZ loss, RPE atrophy	CORD
38 (JU-08)	43	38-II:2	AR	F	53	NA	No	Others	NA	NA	Narrowed retinal vessels, periphery pigmentation and atrophy	NA	Periphery EZ and IZ loss	RP
39 (MZU-01)	44	39-III:2	Spo	M	84	35	No	Central visual field loss	LP	0.7	NA	NA	Gross EZ and IZ loss, RPE atrophy	RP
40 (NU-09)	45	40-II:1	Spo	M	45	NA	No	Peripheral visual field loss	0	0	Narrowed retinal vessels, periphery pigmentation and atrophy	NA	Periphery EZ and IZ loss	RP
41 (NU-10)	46	41-II:2	AR	F	66	NA	No	Poor visual acuity	0.9	1.05	Narrowed retinal vessels, central and periphery atrophy and pigmentation	NA	Gross EZ and IZ loss, RPE atrophy	RP
42 (NU-11)	47	42-II:2	Spo	F	59	NA	No	Poor visual acuity	0.22	0.3	Narrowed retinal vessels, periphery pigmentation and atrophy	NA	Periphery EZ and IZ loss, RPE atrophy	RP
43 (NU-12)	48	43-II:1	AR	F	52	NA	No	Night blindness	0	0	Narrowed retinal vessels, periphery atrophy	NA	Periphery IZ loss	RP
44 (TU-01)	49	44-II:2	Spo	M	42	41	No	Reduced visual acuity	-0.08	-0.08	Narrowed retinal vessels, paracentral atrophy	NA	Paracentral EZ and IZ loss	CORD
45 (KDU-12)	50	45-II:6	Spo	F	50	NA	No	NA	NA	NA	Pericentral atrophy	NA	NA	CORD
46 (NU-13)	51	46-III:3	Spo	M	76	NA	No	Poor visual acuity	1	0.4	Central RPE changes and atrophy	NA	Gross EZ and IZ loss, RPE atrophy	CORD
47 (KDU-13)	52	47-III:4	Spo	F	78	NA	No	Reduced visual acuity	NA	NA	Central pigmentation and atrophy	NA	NA	RP
48 (NU-14)	53	48-II:2	Spo	F	49	NA	No	Night blindness	0.1	0.1	Narrowed retinal vessels, periphery pigmentation and atrophy	NA	Periphery EZ and IZ loss	RP
49 (NU-15)	54	49-II:1	Spo	F	70	NA	No	Night blindness	0.4	0.22	Narrowed retinal vessels, periphery pigmentation and atrophy	NA	Gross EZ and IZ loss, RPE atrophy	RP
50 (TMC-07)	55	50-III:1	Spo	F	33	20	Yes	Night blindness	0.05	0.05	Narrowed retinal vessels, periphery pigmentation and atrophy	Patchy hypo AF outside the vascular arcade with central hyper AF ring	Periphery EZ and IZ loss	RP
51 (NU-16)	56	51-II:1	Spo	F	31	NA	No	Poor visual acuity	-0.08	0.1	Narrowed retinal vessels, periphery atrophy	NA	Periphery EZ and IZ loss	RP
52 (NU-17)	57	52-II:1	Spo	M	64	NA	No	Poor visual acuity	HM	0.52	Narrowed retinal vessels, central and periphery atrophy, periphery pigmentation	NA	NA	RP
53 (JU-09)	58	53-II:2	AR	M	46	6	No	Color vision abnormality	0.4	0.52	Narrowed retinal vessels, periphery atrophy	NA	Gross EZ and IZ loss, RPE atrophy	RP
54 (JU-10)	59	54-II:3	Spo	M	42	NA	No	Others	HM	NLP	Narrowed retinal vessels, central and periphery atrophy and pigmentation	NA	Gross EZ and IZ loss, RPE atrophy	RP
55 (NU-18)	60	55-II:2	Spo	M	53	NA	No	Poor visual acuity	0.3	0.7	Narrowed retinal vessels, pericentral and periphery atrophy, periphery pigmentation	NA	Gross EZ and IZ loss, RPE atrophy	RP
56 (MZU-02)	61	56-III:7	AR	M	73	50	No	Reduced visual acuity	0.05	0.15	Narrowed retinal vessels, periphery pigmentation and atrophy	Loss of AF outside the vascular arcade	Gross EZ and IZ loss, RPE atrophy	RP
57 (NU-19)	62	57-II:3	Spo	M	28	28	No	No symptom	0	-0.1	Mild periphery pigmentation and atrophy	NA	Periphery EZ and IZ loss	RP
58 (TMC-08)	63	58-III:1	Spo	M	46	40	No	Color vision abnormality	0.1	0.15	Pericentral atrophy	Pericentral patchy hypo AF with hyper AF edge	Gross EZ and IZ loss, RPE atrophy	CORD
59 (TU-02)	64	59-III:2	AR	F	54	15	No	Poor visual acuity	0.7	0.7	Narrowed retinal vessels, periphery pigmentation and atrophy	Loss of AF outside the vascular arcade	Gross EZ and IZ loss, RPE atrophy, vitreous retraction	RP
60 (JU-11)	65	60-II:1	Spo	M	54	20	No	Night blindness	0.7	0.15	Narrowed retinal vessels, central and periphery atrophy and pigmentation	Gross patchy loss of AF	Gross EZ and IZ loss, RPE atrophy	RP
61 (TU-03)	66	61-III:1	Spo	M	40	30	No	Night blindness	0.3	0.3	Narrowed retinal vessels, pericentral and periphery atrophy and pigmentation	Gross patchy loss of AF	Gross EZ and IZ loss, RPE atrophy	RP
AD=autosomal dominant; FAF=fundus autofluorescence; AR=autosomal recessive; CORD=cone rod dystrophy; EORP=early onset retinitis pigmentosa; EZ=ellipsoid zone; F=female; HM=hand motion; iCSNB=incomplete congenital stationary night blindness; IZ=interdigitation zone; LCA=Leber congenital amaurosis; LE=left eye; LogMAR=logarithm of minimum angle of resolution; VA=visual acuity; LP=light perception; …
Age was defined as the age when the latest examination was performed. The age of onset was defined as either the age at which visual loss was first noted by the patient or, in the “asymptomatic” patients, when an abnormal retinal finding was first detected.
