# Supplementary material for: Genetic Spectrum of EYS-associated Retinal Disease in a Large Japanese Cohort: Identification of Disease-associated Variants with Relatively High Allele Frequency
Source: Sci Rep. 2020 Mar 26;10:5497. doi: 10.1038/s41598-020-62119-3 (PMC7099090; doi:10.1038/s41598-020-62119-3)
Supplement: Supplementary file 4 — Supplementary Table S3. [file 41598_2020_62119_MOESM4_ESM.xlsx]

## Sheet: Supplemental table2
Supplementary Table S3. Detailed results of in silico molecular genetic analysis of 26 EYS variants detected in this study
Missense variants
No.	Family ID	Nucleotide change, amino acid change	Position	Coding impact	Location	dbSNP ID	HGVD	iJGVD 3.5k	1000 genome	GenomAD allele frequency								General predisction						Functional prediction								Conservation				ACMG Classification
										Allele frequency					Coverage in GnomAD Exomes samples			MutationTaster			FATHMM			SIFT			PROVEAN			Polyphen2		PhyloP20way		PhastCons20way		Verdict	Identified classification rules
										East Asian	South Asian	African	European (Non-Finnish)	Total	Mean coverage	Median coverage	% of samples over 20x coverage	Prediction	Accuruacy	Converted rankscore	Prediction	Score	Converted rankscore	Prediction	Score	Converted rankscore	Prediction	Score	Converted rankscore	Prediction	Score	Mammalian	Mammalian rankscore	Mammalian	Mammalian rankscore
1	1-12, 31-44	c.2528G>A, p.(Gly843Glu)	Chr6:65622490	Missense	Exon 16 of 43 position 147 of 260 (coding)	rs74419361	0.022467	0.017	0.001398	0.0003907	0	0	0	2.646e-05	36.6	44	0.6117	Disease causing	0.9384	0.3721	Damaging	-4.04	0.9647	Damaging	0.001	0.7842	Damaging	-7.91	0.9621	Probably damaging	1	0.85	0.3496	0.09399	0.1867	Likely Pathogenic			PM2	PM3	PP1	PP3	PP5
2	11-15, 43-49	c.7394C>G, p.(Thr2465Ser)	Chr6:64516100	Missense	Exon 37 of 43 position 166 of 183 (coding)	rs145184183	0.030468	0.029	0.000599	0.001465	4.387e-05	0	1.731e-05	0.0001258	29.7	28	0.5929	Polymorphism	0.9576	0.2623	Tolerated	1.83	0.2484	Tolerated	0.261	0.1649	Neutral	-0.63	0.1868	Probably damaging	0.99	0.998	0.6135	0.97	0.4606	Uncertain Significance				PM3	PP1
3	8-9, 27, 37, 48, 50, 56	c.6557G>A, p.(Gly2186Glu)	Chr6:64791763	Missense	Exon 32 of 43 position 133 of 147 (coding)	rs527236068	0	0	NA	0.0004973	0	0	0	3.471e-05	25	16	0.4177	Polymorphism	0.9972	0.2275	Damaging	-2.18	0.8673	Damaging	0.017	0.9122	Damaging	-2.6	0.5626	Possibly damaging	0.946	0.935	0.4898	0.9559	0.4342	Likely Pathogenic			PM2	PM3	PP1		PP5
4	10	c.3809T>G, p.(Val1270Gly)	Chr6:65303078	Missense	Exon 25 of 43 position 125 of 193 (coding)	rs368856942	0.00457	0.000454545	0.000399	0.0004921	0	0	0	3.332e-05	30.8	21	0.5265	Polymorphism	1	0.08979	Damaging	-1.55	0.8191	Damaging	0.007	0.6536	Neutral	-0.75	0.2295	Benign	0.002	0.888	0.3912	0.008	0.1042	Uncertain Significance			PM2	PM3
5	12, 42	c.632G>A, p.(Cys211Tyr)	Chr6:66204672	Missense	Exon 4 of 43 position 829 of 945 (coding)	NA	0	0.0003	NA	NA	NA	NA	NA	NA	70.3	72	0.9929	Polymorphism	0.9569	0.2625	Damaging	-2.61	0.8997	Damaging	0	0.9122	Damaging	-9.18	0.9893	Possibly damaging	0.855	0.8899	0.3936	1	0.8876	Likely Pathogenic			PM2	PM3	PP1	PP3	PP5
6	29, 38-40, 51	c.6563T>C, p.(Ile2188Thr)	Chr6:64791757	Missense	Exon 32 of 43 position 139 of 147 (splicing, coding)	NA	0	0.001	NA	NA	NA	NA	NA	NA	24.9	16	0.4139	Polymorphism	0.998	0.2238	Tolerated	-1.35	0.8005	Tolerated	0.111	0.3006	Neutral	-1.05	0.2746	Possibly damaging	0.864	1.199	0.9601	0.984	0.5066	Uncertain Significance			PM2				PP5
7	34	c.137C>T, p.(Thr46Ile)	Chr6:66205167	Missense	Exon 4 of 43 position 334 of 945 (coding)	NA	0	0	NA	NA	NA	NA	NA	NA	32.6	32	0.9449	Polymorphism	1	0.08979	Damaging	-2.61	0.8997	Damaging	0.026	0.7842	Neutral	-1.32	0.3617	Benign	0.144	-0.4329	0.05803	0.9589	0.439	Uncertain Significance			PM2					BP4
8	47	c.8608A>T, p.(Asn2870Tyr)	Chr6:64431319	Missense	Exon 43 of 43 position 375 of 1818 (coding)	NA	0	0	NA	NA	NA	NA	NA	NA	33.4	33	0.9671	Disease causing	0.658	0.3301	Tolerated	-1.25	0.7908	Damaging	0.005	0.6317	Neutral	-2.45	0.5353	Probably damaging	1	0.8389	0.3419	0.998	0.6972	Uncertain Significance		PM1	PM2
9	53	c.141A>T, p.(Glu47Asp)	Chr6:66205163	Missense	Exon 4 of 43 position 338 of 945 (coding)	rs267601099	0	0.0001	NA	NA	NA	NA	NA	NA	81.1	85	0.9963	Polymorphism	0.9999	0.1861	Damaging	-1.66	0.9028	Tolerated	0.35	0.3405	Neutral	-0.51	0.1599	Possibly damaging	0.935	1.0099	0.6269	0.9689	0.4583	Uncertain Significance			PM2					BP4
10	57	c.8278C>T, p.(Arg2760Cys)	Chr6:64431649	Missense	Exon 43 of 43 position 45 of 1818 (coding)	rs1384884334	0	0	NA	0	0	0	0	0	47.3	34	0.5941	Polymorphism	0.5214	0.3155	Tolerated	-0.14	0.7657	Tolerated	0.066	0.3607	Neutral	-1.53	0.4044	Possibly damaging	0.823	0.884	0.3878	1	0.8876	Uncertain Significance		PM1	PM2					BP4
11	60	c.7609G>A, p.(Ala2537Thr)	Chr6:64498112	Missense	Exon 39 of 43 position 31 of 145 (coding)	rs189406424	0.005013	0.0023	0.001797	0.002678	0.0002591	0.0001388	5.481e-05	0.0002659	27.7	14	0.3823	Polymorphism	0.9999	0.1998	Tolerated	-0.38	0.6904	Tolerated	0.288	0.1507	Neutral	0.12	0.05615	Benign	0.448	-0.1879	0.1036	0.847	0.3533	Uncertain Significance							PP5	BP4
12	60	c.2000G>A, p.(Arg667His)	Chr6:66005779	Missense	Exon 12 of 43 position 234 of 257 (coding)	rs549456693	0	0.000327	0.000799	0	0	0.001449	0.0002643	0.0002949	35.8	25	0.5504	Polymorphism	1	0.08979	Damaging	-2.24	0.8721	Damaging	0.007	0.5987	Neutral	0.37	0.0377	Benign	0	-0.367	0.06718	0.04399	0.1598	Uncertain Significance							PP5
Truncating variants
13	6, 12, 15-24, 31-34, 50-55	c.4957dupA, p.(Ser1653Lysfs*2)	Chr6:65300803	Frameshift	Exon 26 of 43 before position 1081 of 1767 (coding)	rs527236065	0.002084	0	NA	9.775e-05	0	0	0	6.825e-06	53.9	86	0.5787	-	-	-	-	-	-	-	-	-	-	-	-	-	-	-	-	-	-	Pathogenic	PVS1		PM2	PM3	PP1	PP3	PP5
14	5, 23-27, 35-36, 45-46, 55-58	c.8805C>A, p.(Tyr2935*)	Chr6:64431122	Nonsense	Exon 43 of 43 position 572 of 1818 (coding)	rs527236067	0.002901	0.0017	NA	0.000293	0	0	0	1.983e-05	56.4	89	0.6078	Disease causing	1	0.8103	-	-	-	-	-	-	-	-	-	-	-	0.026	0.1482	0.9819	0.4976	Pathogenic	PVS1		PM2	PM3	PP1	PP3	PP5
15	7	c.5644+5G>A	Chr6:65300111	Splicing	Intron 26 of 42 position 5 of 150870 (splicing, intronic)	rs794727412	0	0	NA	0.0004359	0	0	0	3.161e-05	25.5	10	0.3419	-	-	-	-	-	-	-	-	-	-	-	-	-	-	-	-	-	-	Likely Pathogenic			PM2	PM3		PP3	PP5
16	28	c.5027C>G, p.(Ser1676*)	Chr6:65300733	Nonsense	Exon 26 of 43 position 1150 of 1767 (coding, NMD)	NA	0	0	NA	NA	NA	NA	NA	NA	48.4	36	0.5832	Disease causing automatic	1	0.8103	-	-	-	-	-	-	-	-	-	-	-	-0.2989	0.08114	0.966	0.4519	Pathogenic	PVS1		PM2	PM3		PP3
17	30	c.7002C>A, p.(Cys2334*)	Chr6:64694329	Nonsense	Exon 35 of 43 position 168 of 221 (coding)	NA	0	0.0001	NA	NA	NA	NA	NA	NA	43.1	48	0.6134	Disease causing automatic	1	0.8103	-	-	-	-	-	-	-	-	-	-	-	-0.2169	0.09804	0.418	0.2571	Pathogenic	PVS1		PM2	PM3		PP3
18	30	c.6714del, p.(Ile2239Serfs*17)	Chr6:64776242	Frameshift	Exon 33 of 43 position 143 of 154 (coding)	rs752953889	0	0	NA	9.841e-05	0	0	6.825e-05	3.948e-05	32.3	23	0.5489	-	-	-	-	-	-	-	-	-	-	-	-	-	-	-	-	-	-	Pathogenic	PVS1		PM2	PM3			PP5	BP4
19	41, 52	c.7665_7666del, p.(Tyr2555*)	Chr6:64498055	Frameshift	Exon 39 of 43 position 87-88 of 145 (coding)	NA	0	0	NA	NA	NA	NA	NA	NA	29.4	19	0.4821	-	-	-	-	-	-	-	-	-	-	-	-	-	-	-	-	-	-	Pathogenic	PVS1		PM2				PP5
20	42	c.1485_1493delinsCGAAAAG, p.(Val495Glufs*13)	Chr6:66054037	Frameshift	Exon 10 of 43 position 26-34 of 140 (coding)	NA	0	0	NA	NA	NA	NA	NA	NA	77	77	0.9885	-	-	-	-	-	-	-	-	-	-	-	-	-	-	-	-	-	-	Pathogenic	PVS1		PM2				PP5
21	44	c.9186_9187del, p.(Asn3062Lysfs*9)	Chr6:64430740	Frameshift	Exon 43 of 43 position 953-954 of 1818 (coding)	rs886044149	0	0	NA	0	0	0	3.449e-05	1.319e-05	56.6	86	0.6096	-	-	-	-	-	-	-	-	-	-	-	-	-	-	-	-	-	-	Pathogenic	PVS1		PM2				PP5
22	49, 58, 59	c.1211dupA, p.(Asn404Lysfs*3)	Chr6:66094367	Frameshift	Exon 8 of 43 before position 28 of 115 (coding)	rs764163418	0	0	NA	0	0	0	9.006e-05	1.645e-05	61.9	60	0.9692	-	-	-	-	-	-	-	-	-	-	-	-	-	-	-	-	-	-	Pathogenic	PVS1		PM2			PP3	PP5
23	54	c.4022del, p.(Ser1341Phefs*11)	Chr6:65301738	Frameshift	Exon 26 of 43 position 145 of 1767 (coding)	NA	0	0	NA	NA	NA	NA	NA	NA	40.1	42	0.5975	-	-	-	-	-	-	-	-	-	-	-	-	-	-	-	-	-	-	Pathogenic	PVS1		PM2			PP3
24	59	c.8516dupA, p.(Asn2839Lysfs*2)	Chr6:64431411	Frameshift	Exon 43 of 43 before position 284 of 1818 (coding)	rs1303017241	0	0	NA	NA	NA	NA	NA	NA	56.5	88	0.6085	-	-	-	-	-	-	-	-	-	-	-	-	-	-	-	-	-	-	Pathogenic	PVS1	PM1	PM2			PP3
25	61	c.7919G>A, p.(Trp2640*)	Chr6:64472506	Nonsense	Exon 41 of 43 position 21 of 173 (coding)	rs527236066	0	0.0006	NA	0	0	0	1.739e-05	2.657e-05	34.4	26	0.5804	Disease causing automatic	1	0.8103	-	-	-	-	-	-	-	-	-	-	-	0.7889	0.3195	0.6769	0.3041	Pathogenic	PVS1		PM2			PP3	PP5
26	61	c.7392dupT, p.(Thr2465Tyrfs*12)	Chr6:64516102	Frameshift	Exon 37 of 43 before position 165 of 183 (coding)	NA	0	0	NA	NA	NA	NA	NA	NA	29.9	28	0.5944	-	-	-	-	-	-	-	-	-	-	-	-	-	-	-	-	-	-	Pathogenic	PVS1		PM2			PP3
NA=not available.
Reference: NM_001142800.1, ENST00000503581.1, GRCh37.p13
All detected variants were analyzed using two general predictions programs and three functional prediction programs; MutationTaster (http://www.mutationtaster.org/), FATHMM (http://fathmm.biocompute.org.uk/9), SIFT (https://www.sift.co.uk/), PROVEAN (http://provean.jcvi.org/index.php), Polyphen 2 (http://genetics.bwh.harvard.edu/pph2/). The allelic frequency in the general population was estimate…
